# Supplementary material for: Meta-analysis of exome-wide gene burden analysis of breast cancer susceptibility genes
Source: NPJ Breast Cancer. 2025 Oct 3;11:111. doi: 10.1038/s41523-025-00826-8 (PMC12494685; doi:10.1038/s41523-025-00826-8)
Supplement: Supplementary file 2 — Supplementary Data [file 41523_2025_826_MOESM2_ESM.xlsx]

## Sheet: Contents
Tab	Title
SD1	Summary of cases and controls in the MWS dataset
SD2	Association results for overall breast cancer by mask in MWS (24,507 controls, 12,695 cases)
SD3	Association results for PTVs and overall breast cancer, in MWS and meta-analysis of MWS, BCAC, UKB, All of Us and MGB.
SD4	Association results for rare missense variants and overall breast cancer, in MWS and meta-analysis of MWS, BCAC, UKB, All of Us and MGB.
SD5	Association results for PTVs and CADD missense variants and overall breast cancer, in MWS and meta-analysis of MWS, BCAC, UKB, All of Us and MGB.
SD6	Association results for PTVs and Helix missense variants and overall breast cancer, in MWS and meta-analysis of MWS, BCAC, UKB, All of Us and MGB.
SD7	Association results for PTVs and overall breast cancer, in MWS and meta-analysis of MWS, BCAC, UKB, All of Us, MGB and FinnGen.
SD8	Association results in MWS for PTVs and breast cancer before and after age 55, compared to all controls.
SD9	Association results in MWS for rare missense variants and breast cancer before and after age 55, compared to all controls.
SD10	Association results in MWS for PTVs and CADD missense variants and breast cancer before and after age 55, compared to all controls.
SD11	Association results in MWS for PTVs and Helix missense variants and breast cancer before and after age 55, compared to all controls.
SD12	Association results in MWS for PTVs and screen- and interval-detected breast cancer, compared to all controls.
SD13	Association results in MWS for rare missense variants and screen- and interval-detected breast cancer, compared to all controls.
SD14	Association results in MWS for PTVs and CADD missense variants and screen- and interval-detected breast cancer, compared to all controls.
SD15	Association results in MWS for PTVs and Helix missense variants and screen- and interval-detected breast cancer, compared to all controls.
SD16	Association results in MWS for PTVs and breast cancer among women with or without family history, compared to controls.
SD17	Association results in MWS for rare missense variants and breast cancer among women with or without family history, compared to controls.
SD18	Association results in MWS for PTVs and CADD missense variants and breast cancer among women with or without family history, compared to controls.
SD19	Association results in MWS for PTVs and Helix missense variants and breast cancer among women with or without family history, compared to controls.
SD20	Ethics committees for the studies included in the meta-analysis.
SD21	Association results for overall breast cancer by mask, in overall meta-analysis and meta-analysis of primarily European ancestry women from MWS, BCAC, UKB, All of Us and MGB.
SD22	Association results for overall breast cancer by mask in MWS, including carcinoma in situ among cases (24,507 controls, 13,665 cases)

## Sheet: SD1
Supplementary Data 1. Summary of cases and controls in the MWS dataset
	Control	Case
N	24507	12695
Age, median (IQR)
at recruitment	56 (52-60)	56 (52-60)
at blood sample	67 (63-71)	67 (63-71)
at diagnosis of breast cancer	-	61 (55-66)
First degree family history of breast cancer, n(%)
No	20,218 (85.2)	9,556 (77.8)
Yes	3,514 (14.8)	2,719 (22.2)
Missing	775	420
ER status, n(%)
Positive		4691 (86.0)
Negative		763 (14.0)
Missing		7241
PR status, n(%)
Positive		835 (69.1)
Negative		373 (30.9)
Missing		11487
HER2 status, n(%)
Positive		401 (18.0)
Negative		1,828 (82.0)
Missing		10466
Triple negative status, n(%)
Triple negative		85 (11.6)
Not triple negative		649 (88.4)
Missing		11961

## Sheet: SD2
Supplementary Data 2. Association results for overall breast cancer by mask in MWS (24,507 controls, 12,695 cases)
All genes associated at P<0.001 are listed.
PTV				Rare missense				PTV and CADD missense				PTV and Helix missense
Gene	Odds Ratio	P-value		Gene	Odds Ratio	P-value		Gene	Odds Ratio	P-value		Gene	Odds Ratio	P-value		Mask	Gene	Odds Ratio	P-value
BRCA2	4.54 (3.22, 6.41)	6.47e-20		TTN	1.11 (1.06, 1.16)	4.29e-06		BRCA2	1.58 (1.37, 1.83)	1.14e-09		BRCA2	2.53 (1.99, 3.22)	3.52e-14		PTV	BRCA2	4.54 (3.22, 6.41)	6.47e-20
PALB2	4.75 (2.98, 7.57)	3.24e-12		BICDL2	0.61 (0.48, 0.78)	6.26e-05		CHEK2	1.58 (1.34, 1.86)	4.71e-08		PALB2	4.78 (3.05, 7.50)	4.45e-13			PALB2	4.75 (2.98, 7.57)	3.24e-12
BRCA1	7.78 (3.55, 17.04)	3.73e-09		HMCN2	0.26 (0.13, 0.50)	7.89e-05		PALB2	1.95 (1.52, 2.50)	1.91e-07		CHEK2	1.85 (1.52, 2.25)	1.17e-09			BRCA1	7.78 (3.55, 17.04)	3.73e-09
CHEK2	1.88 (1.48, 2.39)	2.86e-07		ZDHHC17	0.58 (0.43, 0.79)	3.02e-04		TTN	1.12 (1.07, 1.18)	4.08e-06		BRCA1	5.01 (2.81, 8.93)	4.28e-09			CHEK2	1.88 (1.48, 2.39)	2.86e-07
RAD51C	9.76 (2.34, 40.82)	1.18e-04		PIGN	1.43 (1.18, 1.74)	3.64e-04		TMEM270	0.34 (0.19, 0.61)	4.67e-05		MAP3K1	6.94 (2.27, 21.22)	1.22e-04			RAD51C	9.76 (2.34, 40.82)	1.18e-04
ATM	2.05 (1.40, 3.02)	2.77e-04		FCGR1A	0.57 (0.41, 0.79)	3.85e-04		PIGN	1.56 (1.25, 1.96)	1.08e-04		THUMPD2	14.60 (2.34, 91.29)	1.39e-04			ATM	2.05 (1.40, 3.02)	2.77e-04
NUDT9	4.50 (1.84, 11.02)	3.91e-04		LIMCH1	1.34 (1.14, 1.57)	4.49e-04		HOXA2	2.31 (1.51, 3.53)	1.15e-04		KIT	3.65 (1.81, 7.34)	1.64e-04			NUDT9	4.50 (1.84, 11.02)	3.91e-04
ZMYM5	1.76 (1.29, 2.41)	4.15e-04		TAF11L9	1.78 (1.29, 2.45)	4.69e-04		TPSB2	0.48 (0.33, 0.72)	1.27e-04		ATM	2.05 (1.40, 3.02)	2.77e-04			ZMYM5	1.76 (1.29, 2.41)	4.15e-04
TUFT1	13.08 (2.02, 84.79)	5.00e-04		SECISBP2L	1.55 (1.21, 1.98)	5.42e-04		SLC10A2	0.61 (0.47, 0.80)	1.33e-04		TUFT1	6.46 (2.09, 19.96)	2.79e-04			TUFT1	13.08 (2.02, 84.79)	5.00e-04
THUMPD2	12.57 (1.96, 80.72)	5.09e-04		SWAP70	1.85 (1.31, 2.63)	5.88e-04		RABGEF1	0.40 (0.24, 0.67)	1.58e-04		ZMYM5	1.76 (1.29, 2.41)	4.15e-04			THUMPD2	12.57 (1.96, 80.72)	5.09e-04
MUTYH	0.16 (0.04, 0.62)	7.58e-04		HRK	3.80 (1.69, 8.53)	6.14e-04		SPATA25	0.34 (0.18, 0.63)	1.78e-04		STK39	7.30 (1.98, 26.90)	6.73e-04			MUTYH	0.16 (0.04, 0.62)	7.58e-04
MAGEC3	1.97 (1.32, 2.95)	9.71e-04		TTC36	1.87 (1.31, 2.68)	6.61e-04		VAMP5	5.85 (2.10, 16.34)	1.92e-04		KLHL32	0.05 (0.00, 0.93)	7.39e-04			MAGEC3	1.97 (1.32, 2.95)	9.71e-04
				MYO16	0.76 (0.65, 0.89)	6.74e-04		CD163	0.50 (0.34, 0.74)	2.24e-04		COP1	30.48 (1.22, 759.01)	9.31e-04		Rare missense	TTN	1.11 (1.06, 1.16)	4.29e-06
				SP110	0.65 (0.51, 0.84)	6.88e-04		SDHB	2.25 (1.45, 3.48)	2.80e-04		MAGEC3	1.97 (1.32, 2.95)	9.71e-04			BICDL2	0.61 (0.48, 0.78)	6.26e-05
				GATAD2B	1.85 (1.30, 2.63)	6.92e-04		HEPACAM2	0.49 (0.32, 0.74)	3.01e-04							HMCN2	0.26 (0.13, 0.50)	7.89e-05
				BPIFB4	0.64 (0.49, 0.84)	7.05e-04		TTC36	1.96 (1.36, 2.83)	3.83e-04							ZDHHC17	0.58 (0.43, 0.79)	3.02e-04
				CCDC24	0.63 (0.48, 0.83)	7.53e-04		ARPC2	3.08 (1.64, 5.76)	3.87e-04							PIGN	1.43 (1.18, 1.74)	3.64e-04
				FOXD4	1.59 (1.21, 2.09)	9.26e-04		HRK	4.50 (1.83, 11.03)	3.92e-04							FCGR1A	0.57 (0.41, 0.79)	3.85e-04
				PLCL1	1.35 (1.13, 1.62)	9.35e-04		PMS1	1.65 (1.25, 2.17)	4.10e-04							LIMCH1	1.34 (1.14, 1.57)	4.49e-04
								FOXO4	0.37 (0.21, 0.68)	4.24e-04							TAF11L9	1.78 (1.29, 2.45)	4.69e-04
								NLRP2	1.54 (1.21, 1.96)	4.84e-04							SECISBP2L	1.55 (1.21, 1.98)	5.42e-04
								WWTR1	1.89 (1.32, 2.70)	5.57e-04							SWAP70	1.85 (1.31, 2.63)	5.88e-04
								TAS2R42	5.62 (1.95, 16.24)	5.63e-04							HRK	3.80 (1.69, 8.53)	6.14e-04
								WFDC13	9.98 (2.13, 46.85)	5.70e-04							TTC36	1.87 (1.31, 2.68)	6.61e-04
								NABP1	2.17 (1.39, 3.38)	6.00e-04							MYO16	0.76 (0.65, 0.89)	6.74e-04
								C12orf76	7.23 (1.99, 26.27)	6.08e-04							SP110	0.65 (0.51, 0.84)	6.88e-04
								KATNAL2	0.60 (0.44, 0.81)	6.35e-04							GATAD2B	1.85 (1.30, 2.63)	6.92e-04
								SLC25A28	1.99 (1.34, 2.96)	6.79e-04							BPIFB4	0.64 (0.49, 0.84)	7.05e-04
								MAGEC3	2.01 (1.34, 2.99)	6.83e-04							CCDC24	0.63 (0.48, 0.83)	7.53e-04
								A3GALT2	0.85 (0.78, 0.94)	7.46e-04							FOXD4	1.59 (1.21, 2.09)	9.26e-04
								TMEM177	3.08 (1.58, 6.01)	7.92e-04							PLCL1	1.35 (1.13, 1.62)	9.35e-04
								ZDHHC17	0.59 (0.43, 0.81)	8.17e-04						PTV and CADD missense	BRCA2	1.58 (1.37, 1.83)	1.14e-09
								LOX	0.40 (0.23, 0.72)	8.44e-04							CHEK2	1.58 (1.34, 1.86)	4.71e-08
								TMLHE	1.76 (1.26, 2.46)	9.38e-04							PALB2	1.95 (1.52, 2.50)	1.91e-07
								SUSD1	1.59 (1.21, 2.09)	9.94e-04							TTN	1.12 (1.07, 1.18)	4.08e-06
																	TMEM270	0.34 (0.19, 0.61)	4.67e-05
																	PIGN	1.56 (1.25, 1.96)	1.08e-04
																	HOXA2	2.31 (1.51, 3.53)	1.15e-04
																	TPSB2	0.48 (0.33, 0.72)	1.27e-04
																	SLC10A2	0.61 (0.47, 0.80)	1.33e-04
																	RABGEF1	0.40 (0.24, 0.67)	1.58e-04
																	SPATA25	0.34 (0.18, 0.63)	1.78e-04
																	VAMP5	5.85 (2.10, 16.34)	1.92e-04
																	CD163	0.50 (0.34, 0.74)	2.24e-04
																	SDHB	2.25 (1.45, 3.48)	2.80e-04
																	HEPACAM2	0.49 (0.32, 0.74)	3.01e-04
																	TTC36	1.96 (1.36, 2.83)	3.83e-04
																	ARPC2	3.08 (1.64, 5.76)	3.87e-04
																	HRK	4.50 (1.83, 11.03)	3.92e-04
																	PMS1	1.65 (1.25, 2.17)	4.10e-04
																	FOXO4	0.37 (0.21, 0.68)	4.24e-04
																	NLRP2	1.54 (1.21, 1.96)	4.84e-04
																	WWTR1	1.89 (1.32, 2.70)	5.57e-04
																	TAS2R42	5.62 (1.95, 16.24)	5.63e-04
																	WFDC13	9.98 (2.13, 46.85)	5.70e-04
																	NABP1	2.17 (1.39, 3.38)	6.00e-04
																	C12orf76	7.23 (1.99, 26.27)	6.08e-04
																	KATNAL2	0.60 (0.44, 0.81)	6.35e-04
																	SLC25A28	1.99 (1.34, 2.96)	6.79e-04
																	MAGEC3	2.01 (1.34, 2.99)	6.83e-04
																	A3GALT2	0.85 (0.78, 0.94)	7.46e-04
																	TMEM177	3.08 (1.58, 6.01)	7.92e-04
																	ZDHHC17	0.59 (0.43, 0.81)	8.17e-04
																	LOX	0.40 (0.23, 0.72)	8.44e-04
																	TMLHE	1.76 (1.26, 2.46)	9.38e-04
																	SUSD1	1.59 (1.21, 2.09)	9.94e-04
																PTV and Helix missense	BRCA2	2.53 (1.99, 3.22)	3.52e-14
																	PALB2	4.78 (3.05, 7.50)	4.45e-13
																	CHEK2	1.85 (1.52, 2.25)	1.17e-09
																	BRCA1	5.01 (2.81, 8.93)	4.28e-09
																	MAP3K1	6.94 (2.27, 21.22)	1.22e-04
																	THUMPD2	14.60 (2.34, 91.29)	1.39e-04
																	KIT	3.65 (1.81, 7.34)	1.64e-04
																	ATM	2.05 (1.40, 3.02)	2.77e-04
																	TUFT1	6.46 (2.09, 19.96)	2.79e-04
																	ZMYM5	1.76 (1.29, 2.41)	4.15e-04
																	STK39	7.30 (1.98, 26.90)	6.73e-04
																	KLHL32	0.05 (0.00, 0.93)	7.39e-04
																	COP1	30.48 (1.22, 759.01)	9.31e-04
																	MAGEC3	1.97 (1.32, 2.95)	9.71e-04

## Sheet: SD3
Supplementary Data 3. Association results for PTVs and overall breast cancer, in MWS and meta-analysis of MWS, BCAC, UKB, All of Us and MGB.
All genes associated at P<0.001 in the meta-analysis are listed.
Gene	MWS Results						Meta-analysis
	Controls		Cases		Odds Ratio	P-value	Z score	P-value
	Non-Carriers	Carriers	Non-Carriers	Carriers
BRCA2	24458	49 (0.20%)	12578	117 (0.92%)	4.54 (3.22, 6.41)	6.47e-20	32.02	5.33e-225
BRCA1	24499	8 (0.03%)	12662	33 (0.26%)	7.78 (3.55, 17.04)	3.73e-09	23.85	9.78e-126
CHEK2	24360	147 (0.60%)	12554	141 (1.11%)	1.88 (1.48, 2.39)	2.86e-07	17.89	1.43e-71
PALB2	24481	26 (0.11%)	12632	63 (0.50%)	4.75 (2.98, 7.57)	3.24e-12	16.89	5.64e-64
ATM	24452	55 (0.22%)	12639	56 (0.44%)	2.05 (1.40, 3.02)	2.77e-04	11.81	3.56e-32
MAP3K1	24506	1 (<0.01%)	12691	4 (0.03%)	6.25 (0.95, 41.03)	5.63e-02	6.84	8.07e-12
BARD1	24491	16 (0.07%)	12674	21 (0.17%)	2.47 (1.27, 4.83)	6.90e-03	4.93	8.28e-07
ATRIP	24502	5 (0.02%)	12692	3 (0.02%)	1.19 (0.26, 5.32)	8.23e-01	4.59	4.46e-06
LZTR1	24450	57 (0.23%)	12661	34 (0.27%)	1.07 (0.69, 1.67)	7.59e-01	4.49	7.04e-06
USP28	24496	11 (0.04%)	12679	16 (0.13%)	2.77 (1.25, 6.14)	1.02e-02	3.64	2.71e-04
NOXA1	24441	66 (0.27%)	12652	43 (0.34%)	1.33 (0.89, 2.01)	1.68e-01	3.60	3.20e-04
KLC4	24501	6 (0.02%)	12690	5 (0.04%)	1.63 (0.46, 5.76)	4.46e-01	3.51	4.48e-04
ZFYVE19	10148	14359 (58.59%)	5226	7469 (58.83%)	0.99 (0.96, 1.03)	7.32e-01	3.37	7.42e-04
HERC2	24498	9 (0.04%)	12690	5 (0.04%)	1.35 (0.42, 4.31)	6.15e-01	3.36	7.76e-04
CFAP126	24490	17 (0.07%)	12687	8 (0.06%)	0.90 (0.38, 2.11)	8.05e-01	3.31	9.43e-04
LRRC14B	24495	12 (0.05%)	12689	6 (0.05%)	0.93 (0.34, 2.56)	8.85e-01	3.30	9.63e-04
S100A4	24492	15 (0.06%)	12684	11 (0.09%)	1.41 (0.61, 3.23)	4.19e-01	3.29	9.86e-04
NIM1K	24463	44 (0.18%)	12683	12 (0.09%)	0.51 (0.27, 0.98)	3.15e-02	-3.29	9.96e-04

## Sheet: SD4
Supplementary Data 4. Association results for rare missense variants and overall breast cancer, in MWS and meta-analysis of MWS, BCAC, UKB, All of Us and MGB.
All genes associated at P<0.001 in the meta-analysis are listed.
Gene	MWS Results						Meta-analysis
	Controls		Cases		Odds Ratio	P-value	Z score	P-value
	Non-Carriers	Carriers	Non-Carriers	Carriers
CHEK2	24259	248 (1.01%)	12524	171 (1.35%)	1.27 (1.04, 1.56)	1.95e-02	9.52	1.70e-21
SAMHD1	24316	191 (0.78%)	12566	129 (1.02%)	1.31 (1.04, 1.65)	2.46e-02	4.81	1.50e-06
ACTL8	24359	148 (0.60%)	12607	88 (0.69%)	1.11 (0.84, 1.47)	4.46e-01	4.27	1.92e-05
UGT2B11	24183	324 (1.32%)	12501	194 (1.53%)	1.18 (0.98, 1.43)	8.06e-02	4.15	3.28e-05
SOSTDC1	24452	55 (0.22%)	12653	42 (0.33%)	1.55 (1.02, 2.35)	4.07e-02	4.10	4.12e-05
FZD5	24406	101 (0.41%)	12644	51 (0.40%)	0.92 (0.66, 1.30)	6.49e-01	-4.00	6.34e-05
CILK1	24357	150 (0.61%)	12623	72 (0.57%)	0.93 (0.70, 1.24)	6.26e-01	-3.76	1.71e-04
TRIM13	24425	82 (0.33%)	12658	37 (0.29%)	0.85 (0.58, 1.26)	4.20e-01	-3.71	2.10e-04
CLIC6	24082	425 (1.73%)	12453	242 (1.91%)	1.11 (0.94, 1.31)	2.20e-01	-3.69	2.23e-04
RNF41	24446	61 (0.25%)	12658	37 (0.29%)	1.30 (0.84, 2.01)	2.34e-01	3.58	3.38e-04
HCN2	24178	329 (1.34%)	12541	154 (1.21%)	0.91 (0.75, 1.10)	3.35e-01	3.55	3.84e-04
ADSS2	24448	59 (0.24%)	12648	47 (0.37%)	1.48 (0.98, 2.23)	6.04e-02	3.49	4.86e-04
CCDC59	24431	76 (0.31%)	12656	39 (0.31%)	1.06 (0.71, 1.59)	7.59e-01	3.46	5.37e-04
SMAD2	24472	35 (0.14%)	12684	11 (0.09%)	0.55 (0.30, 1.01)	5.21e-02	-3.44	5.92e-04
RFLNB	24456	51 (0.21%)	12670	25 (0.20%)	1.04 (0.64, 1.72)	8.64e-01	3.43	6.01e-04
CTSZ	24346	161 (0.66%)	12625	70 (0.55%)	0.84 (0.63, 1.12)	2.29e-01	-3.43	6.14e-04
FGF17	24474	33 (0.13%)	12683	12 (0.09%)	0.67 (0.36, 1.27)	2.21e-01	-3.41	6.55e-04
TRAPPC2L	24433	74 (0.30%)	12655	40 (0.32%)	0.84 (0.57, 1.24)	3.86e-01	-3.40	6.69e-04
GABRG3	24438	69 (0.28%)	12664	31 (0.24%)	0.97 (0.63, 1.51)	9.08e-01	-3.39	6.87e-04
ZNF688	24423	84 (0.34%)	12654	41 (0.32%)	1.01 (0.68, 1.49)	9.69e-01	3.39	6.93e-04
RPP21	24415	92 (0.38%)	12662	33 (0.26%)	0.70 (0.48, 1.03)	6.72e-02	-3.35	8.08e-04
ATM	23641	866 (3.53%)	12230	465 (3.66%)	1.02 (0.91, 1.15)	7.44e-01	3.35	8.22e-04
TMEM221	24339	168 (0.69%)	12618	77 (0.61%)	0.90 (0.68, 1.19)	4.59e-01	-3.31	9.42e-04
ADH1B	24352	155 (0.63%)	12582	113 (0.89%)	1.42 (1.11, 1.83)	6.31e-03	3.29	9.99e-04

## Sheet: SD5
Supplementary Data 5. Association results for PTVs and CADD missense variants and overall breast cancer, in MWS and meta-analysis of MWS, BCAC, UKB, All of Us and MGB.
All genes associated at P<0.001 in the meta-analysis are listed.
Gene	MWS Results						Meta-analysis
	Controls		Cases		Odds Ratio	P-value	Z score	P-value
	Non-Carriers	Carriers	Non-Carriers	Carriers
CHEK2	24162	345 (1.41%)	12410	285 (2.24%)	1.58 (1.34, 1.86)	4.71e-08	18.90	1.13e-79
BRCA2	24063	444 (1.81%)	12340	355 (2.80%)	1.58 (1.37, 1.83)	1.14e-09	16.84	1.34e-63
PALB2	24371	136 (0.55%)	12567	128 (1.01%)	1.95 (1.52, 2.50)	1.91e-07	12.26	1.55e-34
BRCA1	24275	232 (0.95%)	12531	164 (1.29%)	1.40 (1.14, 1.73)	1.56e-03	11.73	8.52e-32
ATM	23900	607 (2.48%)	12316	379 (2.99%)	1.19 (1.04, 1.37)	9.89e-03	10.90	1.20e-27
SAMHD1	24417	90 (0.37%)	12635	60 (0.47%)	1.30 (0.92, 1.85)	1.36e-01	4.53	5.78e-06
MAK	24328	179 (0.73%)	12626	69 (0.54%)	0.71 (0.53, 0.94)	1.60e-02	-4.04	5.41e-05
PPP1R3B	24470	37 (0.15%)	12678	17 (0.13%)	0.96 (0.54, 1.72)	8.96e-01	3.98	6.84e-05
EXOC4	24288	219 (0.89%)	12581	114 (0.90%)	1.00 (0.79, 1.27)	9.80e-01	-3.96	7.64e-05
KLHL32	24375	132 (0.54%)	12640	55 (0.43%)	0.78 (0.57, 1.07)	1.28e-01	-3.89	9.87e-05
ADSS2	24447	60 (0.24%)	12646	49 (0.39%)	1.50 (1.01, 2.21)	4.30e-02	3.68	2.33e-04
FZD5	24426	81 (0.33%)	12656	39 (0.31%)	0.88 (0.60, 1.30)	5.30e-01	-3.62	2.96e-04
ZNF534	24467	40 (0.16%)	12666	29 (0.23%)	1.58 (0.94, 2.66)	8.67e-02	3.61	3.02e-04
EQTN	24424	83 (0.34%)	12645	50 (0.39%)	1.17 (0.81, 1.69)	4.13e-01	3.60	3.17e-04
ZFYVE19	10113	14394 (58.73%)	5206	7489 (58.99%)	0.99 (0.96, 1.03)	7.58e-01	3.58	3.43e-04
IMPG2	24297	210 (0.86%)	12572	123 (0.97%)	1.19 (0.94, 1.51)	1.51e-01	3.56	3.67e-04
OR9Q2	24471	36 (0.15%)	12667	28 (0.22%)	1.57 (0.92, 2.68)	9.77e-02	3.48	4.99e-04
UGT2B11	24406	101 (0.41%)	12631	64 (0.50%)	1.23 (0.88, 1.71)	2.21e-01	3.47	5.13e-04
SPINT1	24298	209 (0.85%)	12608	87 (0.69%)	0.79 (0.62, 1.02)	7.02e-02	-3.47	5.14e-04
LRP1B	23587	920 (3.75%)	12217	478 (3.77%)	1.03 (0.92, 1.16)	6.28e-01	-3.44	5.78e-04
GTSE1	24382	125 (0.51%)	12634	61 (0.48%)	0.91 (0.67, 1.25)	5.66e-01	-3.43	5.97e-04
TBRG1	24398	109 (0.44%)	12653	42 (0.33%)	0.73 (0.51, 1.03)	7.36e-02	-3.41	6.47e-04
MRPL27	24471	36 (0.15%)	12673	22 (0.17%)	1.41 (0.80, 2.49)	2.38e-01	-3.39	7.00e-04
FASTKD3	24411	96 (0.39%)	12663	32 (0.25%)	0.61 (0.41, 0.92)	1.37e-02	-3.38	7.21e-04
ACSS1	24357	150 (0.61%)	12621	74 (0.58%)	0.97 (0.73, 1.29)	8.54e-01	3.35	8.11e-04
TRIM13	24456	51 (0.21%)	12673	22 (0.17%)	0.85 (0.52, 1.41)	5.34e-01	-3.33	8.84e-04
CDX1	24467	40 (0.16%)	12668	27 (0.21%)	1.21 (0.72, 2.03)	4.76e-01	3.32	8.96e-04
MASTL	24335	172 (0.70%)	12618	77 (0.61%)	0.85 (0.65, 1.12)	2.51e-01	-3.32	9.10e-04
DNAJC14	24412	95 (0.39%)	12634	61 (0.48%)	1.25 (0.89, 1.76)	1.92e-01	3.30	9.50e-04
MAD2L1BP	24462	45 (0.18%)	12658	37 (0.29%)	1.76 (1.12, 2.77)	1.50e-02	3.30	9.60e-04

## Sheet: SD6
Supplementary Data 6. Association results for PTVs and Helix missense variants and overall breast cancer, in MWS and meta-analysis of MWS, BCAC, UKB, All of Us and MGB.
All genes associated at P<0.001 in the meta-analysis are listed.
Gene	MWS Results						Meta-analysis
	Controls		Cases		Odds Ratio	P-value	Z score	P-value
	Non-Carriers	Carriers	Non-Carriers	Carriers
BRCA2	24380	127 (0.52%)	12532	163 (1.28%)	2.53 (1.99, 3.22)	3.52e-14	24.73	4.50e-135
BRCA1	24490	17 (0.07%)	12651	44 (0.35%)	5.01 (2.81, 8.93)	4.28e-09	20.88	8.15e-97
CHEK2	24288	219 (0.89%)	12484	211 (1.66%)	1.85 (1.52, 2.25)	1.17e-09	19.45	3.15e-84
PALB2	24479	28 (0.11%)	12628	67 (0.53%)	4.78 (3.05, 7.50)	4.45e-13	14.81	1.18e-49
ATM	24452	55 (0.22%)	12639	56 (0.44%)	2.05 (1.40, 3.02)	2.77e-04	11.84	2.33e-32
MAP3K1	24503	4 (0.02%)	12681	14 (0.11%)	6.94 (2.27, 21.22)	1.22e-04	5.72	1.08e-08
LZTR1	24382	125 (0.51%)	12621	74 (0.58%)	1.10 (0.82, 1.49)	5.31e-01	4.93	8.25e-07
BARD1	24485	22 (0.09%)	12671	24 (0.19%)	2.24 (1.24, 4.07)	7.61e-03	4.79	1.67e-06
ATRIP	24496	11 (0.04%)	12691	4 (0.03%)	0.65 (0.22, 1.90)	4.28e-01	4.19	2.84e-05
TGS1	24474	33 (0.13%)	12686	9 (0.07%)	0.55 (0.28, 1.06)	7.27e-02	-3.80	1.45e-04
STX3	24495	12 (0.05%)	12690	5 (0.04%)	0.79 (0.29, 2.16)	6.39e-01	3.76	1.68e-04
ADSS2	24472	35 (0.14%)	12665	30 (0.24%)	1.66 (1.00, 2.74)	4.89e-02	3.69	2.24e-04
NOXA1	24441	66 (0.27%)	12652	43 (0.34%)	1.33 (0.89, 2.01)	1.68e-01	3.59	3.32e-04
ADCY7	24464	43 (0.18%)	12674	21 (0.17%)	0.93 (0.55, 1.57)	7.74e-01	-3.59	3.36e-04
CUL9	24474	33 (0.13%)	12684	11 (0.09%)	0.76 (0.39, 1.47)	4.10e-01	3.58	3.47e-04
ZFYVE19	10148	14359 (58.59%)	5225	7470 (58.84%)	0.99 (0.96, 1.03)	7.39e-01	3.57	3.56e-04
DSP	24485	22 (0.09%)	12691	4 (0.03%)	0.37 (0.13, 1.05)	3.68e-02	-3.48	5.06e-04
STING1	24504	3 (0.01%)	12691	4 (0.03%)	2.53 (0.52, 12.21)	2.48e-01	3.47	5.13e-04
WWP2	24477	30 (0.12%)	12680	15 (0.12%)	0.96 (0.51, 1.79)	8.98e-01	3.45	5.63e-04
PFDN5	24487	20 (0.08%)	12686	9 (0.07%)	0.85 (0.39, 1.85)	6.74e-01	3.42	6.32e-04
RTEL1	24477	30 (0.12%)	12680	15 (0.12%)	0.91 (0.48, 1.70)	7.61e-01	-3.41	6.43e-04
CDX1	24492	15 (0.06%)	12682	13 (0.10%)	1.50 (0.68, 3.32)	3.15e-01	3.41	6.62e-04
DCLK1	24496	11 (0.04%)	12691	4 (0.03%)	0.59 (0.20, 1.74)	3.41e-01	3.40	6.65e-04
TRPM4	24283	224 (0.91%)	12567	128 (1.01%)	1.11 (0.89, 1.40)	3.53e-01	3.34	8.40e-04
SEMA4B	24500	7 (0.03%)	12694	1 (<0.01%)	0.40 (0.09, 1.79)	2.30e-01	-3.34	8.42e-04
FYTTD1	24504	3 (0.01%)	12693	2 (0.02%)	1.56 (0.23, 10.73)	6.53e-01	3.32	8.99e-04
CLDN4	24471	36 (0.15%)	12689	6 (0.05%)	0.32 (0.14, 0.77)	3.75e-03	-3.31	9.38e-04
CFAP126	24490	17 (0.07%)	12687	8 (0.06%)	0.90 (0.38, 2.11)	8.05e-01	3.31	9.43e-04
LRRC14B	24495	12 (0.05%)	12689	6 (0.05%)	0.93 (0.34, 2.56)	8.85e-01	3.30	9.63e-04

## Sheet: SD7
Supplementary Data 7. Association results for PTVs and overall breast cancer, in MWS and meta-analysis of MWS, BCAC, UKB, All of Us, MGB and FinnGen.
Meta-analysis included genes present in all studies. All genes associated at P<0.001 in the meta-analysis are listed.
Gene	MWS Results						Meta-analysis
	Controls		Cases		Odds Ratio	P-value	Z score	P-value
	Non-Carriers	Carriers	Non-Carriers	Carriers
BRCA2	24458	49 (0.20%)	12578	117 (0.92%)	4.54 (3.22, 6.41)	6.47e-20	29.22	1.11e-187
PALB2	24481	26 (0.11%)	12632	63 (0.50%)	4.75 (2.98, 7.57)	3.24e-12	23.89	3.95e-126
CHEK2	24360	147 (0.60%)	12554	141 (1.11%)	1.88 (1.48, 2.39)	2.86e-07	22.99	6.20e-117
PLEKHH3	24501	6 (0.02%)	12689	6 (0.05%)	1.83 (0.55, 6.13)	3.24e-01	4.31	1.64e-05
LZTR1	24450	57 (0.23%)	12661	34 (0.27%)	1.07 (0.69, 1.67)	7.59e-01	4.23	2.32e-05
ARHGEF38	24471	36 (0.15%)	12672	23 (0.18%)	1.03 (0.60, 1.79)	9.06e-01	4.05	5.10e-05
NTHL1	24425	82 (0.33%)	12635	60 (0.47%)	1.46 (1.04, 2.05)	3.17e-02	3.45	5.58e-04
TBPL2	24488	19 (0.08%)	12693	2 (0.02%)	0.22 (0.06, 0.86)	8.44e-03	-3.41	6.57e-04

## Sheet: SD8
Supplementary Data 8. Association results in MWS for PTVs and breast cancer before and after age 55, compared to all controls.
All genes associated at P<0.001 in either age group are listed.
	Controls (n=24,507)		Before age 55 (n=3,026)				After age 55 (n=9,669)
			Cases		Odds Ratio	P-value	Cases		Odds Ratio	P-value
Gene	Non-Carriers	Carriers	Non-Carriers	Carriers			Non-Carriers	Carriers
BRCA2	24458	49 (0.20%)	2982	44 (1.45%)	8.24 (5.37, 12.67)	2.48e-19	9596	73 (0.75%)	3.58 (2.46, 5.22)	1.59e-11
BRCA1	24499	8 (0.03%)	3007	19 (0.63%)	19.49 (8.40, 45.25)	3.94e-13	9655	14 (0.14%)	4.50 (1.82, 11.14)	7.12e-04
PALB2	24481	26 (0.11%)	3009	17 (0.56%)	6.56 (3.44, 12.50)	1.39e-07	9623	46 (0.48%)	4.53 (2.77, 7.43)	6.85e-10
CHEK2	24360	147 (0.60%)	2986	40 (1.32%)	2.30 (1.60, 3.30)	2.94e-05	9568	101 (1.04%)	1.77 (1.36, 2.30)	2.65e-05
DCT	24476	31 (0.13%)	3011	15 (0.50%)	4.14 (2.18, 7.85)	6.20e-05	9656	13 (0.13%)	1.09 (0.55, 2.14)	8.07e-01
MED23	24488	19 (0.08%)	3016	10 (0.33%)	4.72 (2.13, 10.48)	4.20e-04	9666	3 (0.03%)	0.42 (0.17, 1.05)	6.33e-02
EYS	24417	90 (0.37%)	3025	1 (0.03%)	0.14 (0.03, 0.68)	5.65e-04	9638	31 (0.32%)	0.84 (0.56, 1.27)	4.12e-01
IPO4	24498	9 (0.04%)	3024	2 (0.07%)	2.18 (0.31, 15.09)	4.31e-01	9655	14 (0.14%)	4.08 (1.73, 9.66)	9.74e-04
ALPK1	24488	19 (0.08%)	3023	3 (0.10%)	1.13 (0.31, 4.16)	8.54e-01	9646	23 (0.24%)	3.21 (1.71, 6.01)	2.62e-04
RAD51C*							9659	10 (0.10%)	11.11 (2.57, 47.95)	9.21e-05
TUFT1*							9662	7 (0.07%)	15.60 (2.37, 102.87)	2.48e-04
THUMPD2*							9662	7 (0.07%)	17.11 (2.34, 124.90)	3.62e-04
KIAA1210*							9659	10 (0.10%)	7.20 (1.95, 26.59)	7.65e-04
* fewer than 5 carriers among women who developed breast cancer before age 55 or controls

## Sheet: SD9
Supplementary Data 9. Association results in MWS for rare missense variants and breast cancer before and after age 55, compared to all controls.
All genes associated at P<0.001 in either age group are listed.
	Controls (n=24,507)		Before age 55 (n=3,026)				After age 55 (n=9,669)
			Cases		Odds Ratio	P-value	Cases		Odds Ratio	P-value
Gene	Non-Carriers	Carriers	Non-Carriers	Carriers			Non-Carriers	Carriers
NANP	24450	57 (0.23%)	3005	21 (0.69%)	3.70 (2.21, 6.20)	6.42e-06	9637	32 (0.33%)	1.39 (0.87, 2.22)	1.70e-01
KCND3	24434	73 (0.30%)	3001	25 (0.83%)	2.90 (1.81, 4.64)	4.29e-05	9635	34 (0.35%)	1.26 (0.81, 1.96)	2.97e-01
PRAMEF14	24215	292 (1.19%)	3011	15 (0.50%)	0.41 (0.25, 0.68)	8.59e-05	9552	117 (1.21%)	1.04 (0.85, 1.28)	7.01e-01
SPG11	23726	781 (3.19%)	2965	61 (2.02%)	0.61 (0.47, 0.80)	1.34e-04	9358	311 (3.22%)	1.00 (0.87, 1.14)	9.58e-01
SNX11	24472	35 (0.14%)	3012	14 (0.46%)	3.82 (2.02, 7.23)	1.70e-04	9652	17 (0.18%)	1.35 (0.72, 2.53)	3.49e-01
ZSCAN32	24101	406 (1.66%)	3000	26 (0.86%)	0.50 (0.34, 0.75)	2.19e-04	9529	140 (1.45%)	0.87 (0.71, 1.05)	1.42e-01
C1QTNF4	24361	146 (0.60%)	2991	35 (1.16%)	2.13 (1.45, 3.12)	2.95e-04	9603	66 (0.68%)	1.24 (0.91, 1.70)	1.70e-01
PRXL2A	24461	46 (0.19%)	3010	16 (0.53%)	3.27 (1.81, 5.91)	3.17e-04	9642	27 (0.28%)	1.40 (0.83, 2.34)	2.05e-01
KCNH5	24276	231 (0.94%)	2976	50 (1.65%)	1.84 (1.34, 2.53)	3.70e-04	9564	105 (1.09%)	1.19 (0.93, 1.52)	1.73e-01
RD3L	24472	35 (0.14%)	3011	15 (0.50%)	3.41 (1.82, 6.39)	3.84e-04	9650	19 (0.20%)	1.43 (0.78, 2.62)	2.54e-01
SP110	24262	245 (1.00%)	3013	13 (0.43%)	0.41 (0.24, 0.72)	4.23e-04	9596	73 (0.75%)	0.75 (0.57, 0.98)	3.27e-02
BHLHE41	24342	165 (0.67%)	2988	38 (1.26%)	1.98 (1.38, 2.84)	5.37e-04	9599	70 (0.72%)	1.10 (0.82, 1.48)	5.07e-01
COX18	24343	164 (0.67%)	2986	40 (1.32%)	1.95 (1.36, 2.79)	6.08e-04	9595	74 (0.77%)	1.10 (0.82, 1.46)	5.28e-01
BTK	24445	62 (0.25%)	3026	0 (<0.01%)	0.06 (0.00, 0.93)	6.11e-04	9652	17 (0.18%)	0.67 (0.41, 1.10)	1.17e-01
KLK9	24362	145 (0.59%)	2991	35 (1.16%)	2.01 (1.38, 2.93)	6.19e-04	9618	51 (0.53%)	0.87 (0.63, 1.19)	3.87e-01
PRDX3	24433	74 (0.30%)	3005	21 (0.69%)	2.56 (1.55, 4.22)	6.72e-04	9635	34 (0.35%)	1.09 (0.71, 1.67)	6.90e-01
PIKFYVE	23995	512 (2.09%)	2934	92 (3.04%)	1.52 (1.20, 1.91)	6.76e-04	9473	196 (2.03%)	0.97 (0.82, 1.15)	7.46e-01
KPNA7	24299	208 (0.85%)	2979	47 (1.55%)	1.81 (1.30, 2.52)	7.85e-04	9598	71 (0.73%)	0.88 (0.67, 1.16)	3.65e-01
EP300	23978	529 (2.16%)	2931	95 (3.14%)	1.50 (1.19, 1.88)	8.49e-04	9446	223 (2.31%)	1.06 (0.90, 1.25)	4.92e-01
LDHB	24430	77 (0.31%)	3005	21 (0.69%)	2.47 (1.51, 4.05)	9.12e-04	9632	37 (0.38%)	1.22 (0.80, 1.86)	3.45e-01
BLTP2	24004	503 (2.05%)	2933	93 (3.07%)	1.50 (1.19, 1.89)	9.31e-04	9482	187 (1.93%)	0.93 (0.78, 1.10)	3.99e-01
EDDM3A	24446	61 (0.25%)	3007	19 (0.63%)	2.61 (1.54, 4.44)	9.81e-04	9642	27 (0.28%)	1.18 (0.73, 1.91)	4.95e-01
TTN	15763	8744 (35.68%)	1869	1157 (38.24%)	1.12 (1.04, 1.22)	4.07e-03	5989	3680 (38.06%)	1.11 (1.06, 1.17)	2.09e-05
DDO	24359	148 (0.60%)	3001	25 (0.83%)	1.60 (0.97, 2.64)	6.54e-02	9638	31 (0.32%)	0.52 (0.35, 0.77)	5.55e-04
BICDL2	24244	263 (1.07%)	3006	20 (0.66%)	0.70 (0.47, 1.03)	7.04e-02	9602	67 (0.69%)	0.63 (0.48, 0.83)	5.35e-04
MYO16	23937	570 (2.33%)	2967	59 (1.95%)	0.86 (0.66, 1.11)	2.47e-01	9496	173 (1.79%)	0.73 (0.61, 0.88)	4.29e-04
TOR1AIP2	24428	79 (0.32%)	3014	12 (0.40%)	1.44 (0.72, 2.89)	3.07e-01	9616	53 (0.55%)	1.90 (1.33, 2.72)	6.21e-04
FOXD4	24384	123 (0.50%)	3006	20 (0.66%)	1.31 (0.77, 2.23)	3.13e-01	9591	78 (0.81%)	1.67 (1.25, 2.24)	6.18e-04
SLC6A12	24227	280 (1.14%)	2997	29 (0.96%)	0.83 (0.58, 1.20)	3.21e-01	9597	72 (0.74%)	0.63 (0.48, 0.82)	4.13e-04
FAIM	24461	46 (0.19%)	3022	4 (0.13%)	0.70 (0.29, 1.72)	4.38e-01	9634	35 (0.36%)	2.42 (1.54, 3.82)	2.02e-04
ARID5A	24338	169 (0.69%)	3000	26 (0.86%)	1.18 (0.75, 1.84)	4.77e-01	9569	100 (1.03%)	1.56 (1.21, 2.01)	8.57e-04
SDHB	24464	43 (0.18%)	3018	8 (0.26%)	1.28 (0.54, 3.00)	5.77e-01	9630	39 (0.40%)	2.27 (1.45, 3.57)	4.11e-04
OR13C9	24476	31 (0.13%)	3021	5 (0.17%)	1.35 (0.47, 3.90)	5.78e-01	9639	30 (0.31%)	2.55 (1.51, 4.31)	5.08e-04
DDX51	24173	334 (1.36%)	2982	44 (1.45%)	1.06 (0.76, 1.48)	7.26e-01	9580	89 (0.92%)	0.66 (0.52, 0.84)	4.73e-04
HS3ST3B1	24373	134 (0.55%)	3007	19 (0.63%)	1.09 (0.66, 1.79)	7.36e-01	9585	84 (0.87%)	1.62 (1.23, 2.15)	9.19e-04
HRK	24498	9 (0.04%)	3025	1 (0.03%)	1.15 (0.13, 10.55)	9.01e-01	9650	19 (0.20%)	5.16 (2.28, 11.69)	3.19e-05
HEPACAM2	24366	141 (0.58%)	3010	16 (0.53%)	0.97 (0.57, 1.64)	9.02e-01	9637	32 (0.33%)	0.54 (0.36, 0.80)	9.92e-04
GATAD2B	24439	68 (0.28%)	3016	10 (0.33%)	1.04 (0.52, 2.08)	9.12e-01	9615	54 (0.56%)	2.16 (1.49, 3.13)	6.42e-05
SNRPB	24478	29 (0.12%)	3023	3 (0.10%)	1.06 (0.31, 3.62)	9.31e-01	9643	26 (0.27%)	2.57 (1.49, 4.44)	8.31e-04
GPR27	24338	169 (0.69%)	3005	21 (0.69%)	0.98 (0.62, 1.56)	9.41e-01	9632	37 (0.38%)	0.54 (0.37, 0.77)	4.08e-04

[truncated: 13 more sheets: SD10, SD11, SD12, SD13, SD14, SD15, SD16, SD17, SD18, SD19, SD20, SD21, SD22]
